# Supplementary material for: Cancer stem cell regulated phenotypic plasticity protects metastasized cancer cells from ferroptosis
Source: Nat Commun. 2022 Mar 16;13:1371. doi: 10.1038/s41467-022-29018-9 (PMC8927306; doi:10.1038/s41467-022-29018-9)
Supplement: Supplementary file 4 — Source Data [file 41467_2022_29018_MOESM4_ESM.zip › Source data.xlsx]

## Sheet: Fig. 1
Fig. 1
a
	Days	0	1	3	6			Days	0	3	6	10
ALDH+ Subpopulation	ALDH+	100	68.5	14.3	7.69		ALDH- Subpopulation	ALDH+	100	1.53	3.67	4.22
		100	65.9	12.7	7.5				100	1.56	4.37	3.49
		100	62.3	11.4	7.29				100	1.61	4.49	3.25
	ALDH-	0	34.4333	87.2	92.5067			ALDH-	0	98.4333	95.8233	96.3467
b					c
Parental	ALDH-	ALDH+			Control CM	ALDH- CM	ALDH+ CM
4.1	6.06	1.31			5.4	6.72	1.36
5.35	5.96	1.5			4.68	4.78	1.11
5.32	4.86	1.39			4.29	5.31	0.933
e									f
	Parental			BCSCs						Parental			BCSCs
MCF-7	1.03	0.89	0.647	0.545	0.488	0.503			MCF-7	49	41.2	53.4	21.2	19.6	17.4
T47D	5.98	5.7	5.61	1.83	1.61	1.76			T47D	64.8	57.8	60.2	24.6	31.2	26.2
g									h
	Control CM			BCSC CM						Control CM			BCSC CM
MCF-7	1.08	0.849	0.7	0.365	0.436	0.388			MCF-7	49	57.8	46.8	24.8	31.2	33.4
T47D	5.6	5.16	4.98	2.67	2.51	2.41			T47D	69	64.6	75.6	35.2	30.8	40.6

## Sheet: Fig. 2
Fig. 2
b							c
Control	CHIR99021	XAV939	Control CM	BCSC CM			MCF-7				T47D
1.12841	112.137	0.568093	0.936832	0.363217				ALDH-	ALDH+			ALDH-			ALDH+
1	97.9572	0.606296	1.06511	0.313654			DKK1	756.1	20022.5		DKK1	2.53584	2.322	2.59243	3.59988	3.31751	3.40259
0.984082	134.053	0.447117	0.998056	0.315841			DKK2	0.8	21.5		DKK2	0.975634	0.949638	1.31462	0.691963	0.75401	0.663543
							DKK3	3.3	1.6		DKK3	1.99305	2.23593	2.40824	2.4121	2.41396	2.34518
e							DKK4	20.7	50.7		DKK4	1.10226	0.642425	0.762645	0.773916	1.18561	1.34427
MCF-7			T47D				SOST	4.9	3.5		SOST	1.05056	1.34404	1.49232	1.57726	1.42094	2.06832
Control CM	BCSCs CM		Control CM	BCSCs CM			SFRP1	14	33.8		SFRP1	1.44151	1.73451	2.36101	2.31895	1.79266	1.71284
561.601	4664.46		92.9378	468.529			SFRP2	5.9	13.9		SFRP2	0.862586	1.08855	0.98053	1.30162	0.823994	0.689302
580.6	5094.85		78.8944	474.862			WIF1	3.7	4.9		WIF1	0.769796	0.784765	0.978689	1.15498	1.12788	1.02864
562.702	4660.89		94.3146	469.906
581.702	5092.37		79.7205	476.514
f
	Control CM			BCSC CM			shDKK1-1 BCSC CM			shDKK1-2 BCSC CM
MCF-7	0.842	0.789	0.684	0.192	0.169	0.189	0.64	0.538	0.531	0.569	0.524	0.492
T47D	6.15	5.66	5.43	2.05	1.79	1.81	4.3	3.85	3.78	2.98	2.83	2.93
g
	Control CM			BCSCs CM			shDKK1-1			shDKK1-2
MCF-7	46.8	57.8	55	26.8	24.4	31.2	49	48.2	44.6	51.2	42.2	44.8
T47D	69.4	65.8	75.6	43.6	33.4	37.8	57.8	66.4	63.6	65.4	66.4	60.2

## Sheet: Fig. 3
Fig. 3
b						e					g
Parental	shCONT BCSCs	shDKK1 BCSCs				shCONT	shDKK1				shCONT	shDKK1
3.786	41.03	4.905	x 105			10.49	0.1637	x 108			1.727	4.353	x 107
3.557	7.157	3.557				7.949	0.3217				10.36	1.031
3.326	6.773	3.369				8.293	0.278				76.89	0.6157
3.82	5.406	3.917				46.69	3.866				61.29	1.851
4.275	231.4	4.503				17.22	0.1588				15.07	6.861
c					h
Patients	Primary	Lymph				shCONT					shDKK1
1	41.486	43.008			Ki-67	26.0771	29.2517	48.5261	41.0431	27.8912	15.1927	7.48299	19.5011	16.78	8.61678
2	47.114	49.558			ALDH1	8.61678	10.8843	7.25624	11.7914	14.2857	21.0884	38.5487	36.5079	20.4082	34.9206
3	31.215	64.139
4	36.177	43.364		i
5	33.278	53.502			shCONT										shDKK1
6	30.456	53.323		CDKN1B	3.0581	4.28135	2.14067	2.44648	5.8104	7.03364	3.36391	2.75229	3.97553	4.28135	22.63	16.8196	25.6881	17.4312	18.9602	21.1009	21.7125	23.8532	15.5963	18.0428
7	39.196	52.359		CHEK1	1.52905	2.14067	4.89297	7.03364	3.36391	4.89297	3.66973	1.52905	2.75229	4.58716	17.4312	16.5138	14.6789	10.0917	21.1009	11.9266	14.0673	14.9847	15.9021	11.9266
8	35.085	62.511		TGFB2	6.72783	7.95107	5.19878	3.36391	10.3976	10.3976	8.56269	7.03364	5.8104	6.42202	33.0275	24.159	37.0031	29.9694	27.8287	26.6055	34.2508	31.8043	26.6055	27.2171
9	30.547	57.213
10	42.876	38.167
11	33.765	54.651			j
12	37.731	49.872			Vector	DKK1
13	34.561	56.285			2.17	95.4	x 105
14	23.231	51.285			2.567	7.085
15	32.331	35.581			2.592	52.47
					2.08	10.48
					3.214	44.45

## Sheet: Fig. 4
Fig. 4
a						c						d					k
Control	WAY	Gallo				Control	WAY	Gallo				Control	WAY	Gallo			Control	Gallo
15.25	3.199	0.01991	x108			10.81	6.852	0.00526	x108			42.8135	26.6055	20.4893			42.96	1.16	x108
4.308	0.48	0.7339				10.11	3.508	0.002944				33.9449	28.1346	16.8196			10.3	1.77
118.9	0.05548	0.1972				16.87	8.012	0.00401				38.5321	23.2416	21.1009			77.29	2.57
231.8	2.358	0.0648				14.86	5.926	0.004727				47.7064	20.7951	14.6789			48.9	0.59
15.3	3.63	3.692				14.99	3.966	0.0174				37.6147	23.8532	17.1254			25.61	0.69
												40.367	25.0765	18.9602
												44.3425	25.6881	18.0428
												47.7064	26.6055	19.8777
												40.0612	22.9358	15.5963
												33.3333	24.159	15.2905
												44.3425	25.0765	19.2661
e
	Control										WAY										Gallo
CDKN1B	1.52905	3.66973	1.52905	2.44648	3.36391	4.89297	2.14067	2.75229	3.0581	3.66973	8.8685	10.0917	7.33945	13.1499	10.3976	7.95107	8.56269	6.42202	5.50459	8.25688	22.63	20.4893	26.6055	17.1254	23.5474	22.0184	21.1009	23.8532	20.1835	21.7125
CHEK1	2.14067	1.52905	3.36391	1.83486	2.75229	3.0581	4.58716	1.22324	2.44648	3.36391	8.8685	10.0917	7.33945	8.56269	11.9266	5.50459	4.58716	8.25688	6.42202	7.95107	18.6544	23.5474	18.6544	10.3976	17.1254	15.5963	20.7951	20.1835	16.5138	17.4312
TGFB2	5.50459	3.36391	4.58716	7.03364	5.19878	3.66973	3.0581	7.95107	4.89297	5.19878	22.3242	17.1254	20.1835	23.2416	18.0428	20.7951	21.7125	24.159	23.2416	21.4067	20.4893	19.8777	23.8532	16.8196	16.5138	18.6544	15.2905	21.7125	18.0428	20.7951
f					h
Survival time (Days)	Control (n=20)	Gallo (n=20)			Survival time (Days)	Control (n=27)	Gallo (n=26)
22	1				110	1
25	1				130	1
26	1				113	1
26	1				116	1
28	1				123	1
29	1				125	1
29	1				138	1
29	1				113	1
32	1				118	1
34	1				123	1
24	1				116	1
28	1				136	1
28	1				124	1
28	1				126	1
29	1				114	1
30	1				121	1
33	1				125	1
33	1				110	1
34	1				110	1
37	1				126	1
53		1			115	1
56		1			120	1
60		1			124	1
65		1			126	1
47		1			109	1
49		1			115	1
55		1			126	1
61		1			121		1
68		1			124		1
70		0			133		1
70		0			114		1
70		0			110		1
70		0			145		1
70		0			148		1
70		0			124		1
70		0			146		1
70		0			142		1
70		0			144		1
70		0			147		1
70		0			154		1
					113		1
					131		1
					138		1
					146		1
					125		1
					141		1
					157		1
					165		1
					160		1
					126		1
					128		1
					129		1
					149		1

## Sheet: Fig. 5
Fig. 5
b	MCF-7																		MDA-MB-231
	Erastin (μM)	Control CM				Control CM+Liprox				BCSC CM				BCSC CM+Gallo					Erastin (μM)	Control CM+Liprox				BCSC CM				BCSC CM+Gallo					4T1
	0	105.407	99.2904	93.727	101.576	100.492	102.231	97.4659	99.8114	110.182	101.491	100.618	87.7083	103.148	106.067	100.285	90.4996		0	100.427	98.6765	98.379	102.517	99.9079	98.597	101.4	100.095	98.8194	99.9659	100.239	100.976		Erastin (μM)	Control CM+Liprox				BCSC CM				BCSC CM+Gallo
	1	82.5108	80.7052	85.3494	82.2343	103.157	99.3521	93.2506	95.2353	103.335	96.687	99.1341	96.7949	81.3243	81.0706	83.0611	80.2538		0.5	100.325	93.4163	94.1981	98.413	95.4316	91.9944	92.0125	92.6045	85.8186	88.1185	89.6813	88.0775		0	100.427	98.6765	98.379	102.517	99.9079	98.597	101.4	100.095	98.8194	99.9659	100.239	100.976
	5	73.4582	71.9779	76.2805	72.4496	94.0297	94.3578	87.8052	93.3901	89.2288	86.3318	91.4779	87.5464	74.314	74.6312	73.8224	77.6844		1	100.537	92.4816	95.0224	97.2318	93.2569	91.2151	90.2365	89.9888	85.3818	82.2152	79.2534	82.0105		0.1	100.325	93.4163	94.1981	98.413	95.4316	91.9944	92.0125	92.6045	92.6431	88.1185	89.6813	90.8073
	10	59.3871	66.9676	61.1358	55.2716	79.9815	83.3439	86.0256	81.1297	81.4557	78.4868	84.4335	82.8411	59.0801	58.5012	56.2411	56.9865		5	92.5326	88.8615	85.2499	90.799	82.1901	77.9917	77.9132	76.9769	79.5195	75.2679	77.1719	77.2879		0.5	100.537	92.4816	95.0224	97.2318	93.2569	91.2151	90.2365	89.9888	78.5573	75.3907	72.4288	75.186
	20	27.0888	26.1209	24.242	28.073	61.0784	60.9308	60.4633	61.0702	45.2082	45.9729	45.2801	44.8123	24.5757	24.9881	24.5202	24.4013		10	73.5485	76.5907	75.6644	75.52	52.3423	55.55	54.1848	55.0547	33.4402	33.918	33.4607	33.2969		1	92.5326	97.3593	93.7477	90.799	82.1901	77.9917	77.9132	76.9769	59.0459	61.6188	63.5228	63.6388
	40	25.4702	22.5991	25.4702	23.51	52.1558	51.3357	50.245	49.7201	38.8745	37.462	38.7666	37.9659	18.3902	18.9215	17.6923	19.4845		20	51.7771	50.6044	54.4454	50.8763	23.2376	24.0471	25.9801	23.5336	10.073	16.6314	15.5054	12.1067		2	65.0507	68.0929	67.1666	67.0222	40.2607	43.4684	42.1031	42.973	33.4402	33.918	33.4607	33.2969
																																	5	51.7771	50.6044	54.4454	50.8763	23.2376	24.0471	25.9801	23.5336	10.073	16.6314	15.5054	12.1067
c	MCF-7									MDA-MB-231									4T1
		Erastin-				Erastin+					Erastin-				Erastin+					Erastin-				Erastin+
	Parental	18.25	19.25	17.25	20	8	8	8	5.75	Parental	16.75	14	17.5	16.25	6	5.25	4.5	5.5	Parental	41.25	39.25	41	43.75	10.75	11.75	8	11
	Parental+Liprox	19	19.25	24	20	13.5	12.5	15	13.5	Parental+Liprox	16.5	16.5	16.75	18.25	14	13	13	13.75	Parental+Liprox	42.5	44.25	41.25	41	31	31.25	33.25	31.5
	BCSCs	25	23.5	23.5	19.75	13.5	14.25	14	11.25	BCSCs	21	21.5	19	18.5	11.25	11.5	12	11.5	BCSCs	44.25	43.75	45	41.75	24	22.75	23.5	21.75
	BCSCs+Gallo	20.25	20.75	22.25	20.25	9.5	8.5	10	8.75	BCSCs+Gallo	20.25	19.75	18.5	19	8	7.5	8.75	8.25	BCSCs+Gallo	43.25	43.25	44	40.75	17.75	18	16.5	16.5
d	MCF-7							MDA-MB-231							4T1
	Control CM	BCSC CM	BCSC CM+Gallo	Control CM+Erastin	BCSC CM+Erastin	BCSC CM+Gallo+Erastin		Control CM	BCSC CM	BCSC CM+Gallo	Control CM+Erastin	BCSC CM+Erastin	BCSC CM+Gallo+Erastin		Control CM	BCSC CM	BCSC CM+Gallo	Control CM+Erastin	BCSC CM+Erastin	BCSC CM+Gallo+Erastin
	5.45	2.46	3.41	27.4	7.42	14.3		5.5	14.8	5.24	8.44	5.26	15		5.55	3.98	4.5	13.2	5.3	10.9
	5.72	2.38	3.89	26.5	7.93	13.5		4.26	15.4	4.83	8.85	5.01	14.8		5.23	4.02	4.16	12.8	5.11	11.1
	6.29	2.47	3.68	26.9	7.65	13.9		5.87	14.8	5.11	8.57	5.62	14.9		5.75	4.06	4.47	13.1	5.2	11
e	MCF-7								MDA-MB-231								4T1
		Erastin-			Erastin+					Erastin-			Erastin+					Erastin-			Erastin+
	Control CM	0.999174	1.0008	1.00002	0.097456	0.101591	0.105419		Control CM	1.00045	1.00011	0.99944	0.138321	0.144312	0.149396		Control CM	0.963744	1.00168	1.03458	0.412823	0.43353	0.450511
	BCSC CM	1.31572	1.28991	1.35546	0.245069	0.242482	0.299304		BCSC CM	1.27899	1.27899	1.27899	0.275855	0.281589	0.286997		BCSC CM	1.41372	1.45878	1.49989	0.827821	0.859393	0.887106
	BCSC CM	0.968679	0.994215	1.01547	0.154918	0.161108	0.166679		BCSC CM	0.969751	0.970787	0.969427	0.128245	0.13364	0.138199		BCSC CM	1.14675	1.16797	1.20233	0.44311	0.471459	0.496214
f	MCF-7														MDA-MB-231														4T1
	Erastin (μM)	Control				DKK1				Liprox					Erastin (μM)	Control				DKK1				Liprox					Erastin (μM)	Control				DKK1				Liprox
	0	100.572	98.8164	104.185	96.4262	100.544	101.03	102.667	95.7587	97.288	99.487	99.9839	103.241		0	108.032	96.4342	96.3285	99.2053	106.632	100.196	97.8542	95.3175	102.618	96.9246	97.5138	102.944		0	97.2829	100.98	102.603	99.1334	101.88	101.222	96.14	100.758	99.3179	102.439	98.1217	100.121
	1	86.4609	81.6805	80.8991	79.4098	90.5143	93.8066	89.3359	90.8831	96.4967	95.0153	96.6071	94.0676		0.5	88.3096	80.5248	86.2558	86.6937	94.2366	89.1703	91.5557	91.6494	98.6444	97.5297	98.3498	98.0711		0.1	70.378	67.0571	72.7257	73.2265	82.979	81.9901	83.2241	83.8604	92.3321	90.6218	90.0774	85.7328
	5	69.3985	68.847	68.5804	67.5967	83.3719	81.0331	84.3884	80.6553	89.5222	89.4762	90.608	95.0429		1	74.5219	73.6234	73.1553	73.2987	88.6731	83.96	85.5959	94.2582	95.0375	95.1012	95.0375	95.9213		0.5	57.2328	58.3694	57.8615	56.2383	63.1191	61.7132	62.6376	63.906	84.5366	85.3732	79.2376	82.7523
	10	57.4751	52.3638	56.6294	54.2851	79.6748	80.7003	78.3075	76.7873	86.4675	82.511	86.5871	85.9154		5	60.991	61.5951	61.127	62.3955	78.0146	82.3674	83.0087	77.3444	84.7503	86.3427	85.8332	87.8795		1	33.3469	32.9811	32.7822	33.1942	50.646	50.3321	50.8696	50.3622	64.7923	64.2714	65.3164	64.3118
	20	26.8989	23.1849	22.1737	21.6037	48.8745	48.7125	48.1278	48.3887	56.9227	58.6801	58.2016	55.6713		10	24.0831	24.6947	27.798	28.6965	57.7714	60.5603	58.6145	58.5497	82.3059	78.7945	75.6255	77.2817		2	14.8669	14.9486	15.3713	14.5899	34.7246	35.232	35.3738	34.4709	53.3677	53.8247	53.7541	54.1506
	40	21.8427	19.6916	19.7559	21.1441	39.969	40.1849	38.7276	37.3783	46.9303	50.2427	52.8558	50.7856		20	9.12506	8.98915	8.51345	8.40774	27.1795	27.4318	27.5903	26.8408	56.6515	53.7293	52.3917	59.2472		5	3.77112	3.90609	4.01975	3.60774	16.8168	17.1608	17.7412	17.1694	29.477	30.0885	30.1289	29.4636
i	Erastin (μM)	Control				shDKK1				shDKK1+Gallo
	0	99.8649	102.705	93.0552	104.375	95.6766	102.035	100.92	101.369	99.654	99.0021	99.3803	101.964
	0.5	91.732	87.2777	86.6403	94.5446	65.9451	61.3913	63.5753	65.7515	94.8174	90.1901	95.2761	94.6404
	1	76.3461	73.5405	81.2923	76.3599	41.054	41.1625	41.5265	41.0231	90.4718	87.5988	88.5484	90.3672
	5	60.2258	57.5518	56.8799	61.2788	32.7596	32.6899	32.473	32.535	80.2515	77.0969	83.3578	80.5653
	10	25.152	27.7636	27.5905	27.2926	9.35546	9.40967	9.33997	9.32448	65.9028	65.3154	64.3497	62.4263
	20	8.70612	8.77539	8.61606	7.93024	2.48601	1.84321	2.23819	1.99036	38.0988	37.1894	43.6515	39.6761
j	shCONT	shDKK1	shDKK1
	40.16	0.81	23.77	x108
	55.91	2.32	7.96
	38.65	1.81	30.05
	59.79	7.47	16.97
	10.34	1.52	17.43

## Sheet: Fig. 6
Fig. 6
e	Erastin (μM)	Control CM				BCSC CM				BCSC CM+shSLC7A11
	0	100.219	95.0827	97.1023	107.595	98.6801	97.4297	104.029	99.8611	95.7769	100.397	102.402	101.424
	0.5	85.6104	83.5798	82.9432	83.0749	91.4788	88.3065	89.2211	84.8795	90.5944	93.6623	93.8335	89.8487
	1	74.4587	76.4454	72.977	72.6038	87.936	90.9578	87.9591	89.719	69.5096	65.8548	71.3552	64.1069
	5	59.9813	58.5435	57.5666	62.6595	81.0819	84.5205	82.9112	81.5914	40.5164	49.9037	48.5959	47.3369
	10	43.166	35.1535	37.9524	38.4903	65.5909	64.5258	67.9991	65.2551	33.0115	34.1482	34.2704	31.7036
	20	12.4551	14.3978	18.3272	14.5844	44.2878	42.6554	40.0156	34.8404	10.4232	11.0466	11.6211	10.3377
i		Parental			LM
	231	0.98206	1.00904	1.0089	1.35233	1.48094	1.48156
	4T1	0.880239	1.03771	1.08205	1.43285	1.53223	1.38645
j	MDA-MB-231														4T1
	Erastin (μM)	Parental				LM				LM+Gallo					Erastin (μM)	Parental				LM				LM+Gallo
	0	110.104	110.95	83.4103	95.5354	106.45	87.9455	100.08	105.525	96.5681	88.5048	97.4625	117.465		0	103.177	94.6756	100.833	101.315	103.883	99.3796	93.7111	103.027	99.3868	98.4546	102.19	99.9686
	0.5	75.4837	72.8832	75.2174	66.7267	84.6123	95.16	84.7036	88.3793	77.8152	79.4194	78.6244	77.7159		0.2	70.135	64.2847	70.7157	69.2038	78.5904	78.6839	81.9426	85.5897	59.2625	57.3188	52.7305	58.9253
	1	60.3822	56.4659	60.2882	61.6825	85.5826	88.4136	76.4162	84.3269	51.0274	52.7452	55.4992	55.0307		0.5	40.3029	39.7771	38.6596	38.1885	65.5918	65.9155	61.7433	63.9158	35.779	32.2353	38.0996	43.7721
	5	49.0875	44.5289	49.9021	51.8916	79.8864	74.4528	85.9707	72.9802	48.1315	48.7703	46.1014	42.0272		1	31.4946	29.5883	31.3084	32.3601	46.3277	44.3351	45.7595	42.6663	27.8057	23.2372	24.705	27.6206
	10	22.284	20.5608	20.7175	27.1403	47.6956	43.2322	46.3714	46.1317	23.4446	20.7758	28.0016	25.4605		2	21.7551	18.6766	20.6047	18.2055	39.7097	36.6022	39.1199	38.9688	17.7102	16.0838	15.5482	19.482
	20	9.25041	7.7622	10.2217	7.77787	25.5729	23.0844	22.936	22.6392	9.29127	7.85747	12.0169	9.30546		5	11.2267	10.1641	8.73983	8.3783	15.3239	15.59	14.6189	13.7845	9.00301	7.81297	7.94519	7.68735
k	Control	Gallo	Erastin	Gallo+Erastin
	213.75	17.86	56.29	1.02	x107
	270.55	4.42	91.83	0.42
	293.65	3.81	33.61	0.84
	178.35	3.03	10.79	1.28

## Sheet: Fig. 7
Fig. 7
d	Erastin (μM)	Control CM				BCSC CM				shCTNNB1 BCSC CM
	0	85.2316	105.241	101.441	108.086	97.5788	100.025	100.451	101.945	89.6864	101.64	101.365	107.309
	1	65.0913	71.9045	69.7707	60.5615	87.5657	89.0758	88.8953	86.6792	76.1464	76.0195	78.0928	75.6175
	5	47.9832	52.4567	51.5021	60.4305	72.5952	81.6399	73.9741	72.3161	56.1326	56.5769	55.1595	55.371
	10	38.0065	37.1081	31.0622	38.3435	55.5072	56.9517	50.3201	51.8631	39.4193	41.5349	40.4982	41.0695
	20	16.6869	14.1788	19.738	16.1441	34.611	38.6491	39.0922	38.0089	22.1347	22.8328	25.7312	23.2559
	40	10.716	8.88161	8.88161	8.52597	22.1356	24.5158	22.0371	23.6622	15.2801	13.7991	13.6933	14.0107
h		Control				β-CATENIN shRNA1				β-CATENIN shRNA2
	pGL3 Basic	0.892955	0.988106	0.933211	1.18573	0.884584	1.0686	0.881356	1.16546	0.9358	0.961915	0.9358	1.16648
	DKK1 Pro	17.6171	21.3094	19.0807	23.2374	8.15814	8.6629	8.86135	9.92264	15.4378	13.2852	12.1656	14.5087
	DKK1 Pro Mut1	23.7463	20.8007	24.4046	21.5536	9.65033	7.95817	10.2074	8.4566	15.1707	17.5116	16.9224	18.414
	DKK1 Pro Mut2	10.6178	9.13817	12.0531	10.9914	8.51138	8.33433	8.51138	9.93642	12.7285	11.6762	11.6921	11.4118
	DKK1 Pro DM	9.8004	8.7763	10.6816	9.00652	9.90799	8.57768	6.91386	9.05359	8.63327	10.7301	10.0508	11.6111

## Sheet: Extended Data Fig. 1
Extended Data Fig. 1
a					b					c
Parental	ALDH-	ALDH+			Control CM	ALDH- CM	ALDH+ CM			Parental	Mammospheres
4.1	6.06	1.31			5.4	6.72	1.36			0.09	41.8
5.35	5.96	1.5			4.68	4.78	1.11			0.169	42.8
5.32	4.86	1.39			4.29	5.31	0.933			0.139	47.7
d									e
	Parental			Mammospheres						Parental			BCSCs
SOX2	0.874583	1.29834	0.880666	5.6962	3.68075	4.78991			MCF-7	1.03	0.89	0.647	0.545	0.488	0.503
KLF4	0.97716	1.10701	0.92445	18.1261	15.7797	9.25351			T47D	5.98	5.7	5.61	1.83	1.61	1.76
CD44	1.05702	0.926588	1.02101	6.07689	6.78963	8.18699
NANOG	0.80478	1.20303	1.03288	8.9383	6.63456	6.19026
f									g
	Control CM			BCSC CM						Control CM			BCSC CM
MCF-7	1.08	0.849	0.7	0.365	0.436	0.388			MCF-7	0.054	0.06	0.04	0.024	0.017	0.014
T47D	5.6	5.16	4.98	2.67	2.51	2.41			T47D	0.115	0.143	0.129	0.062	0.075	0.085
h									i
	Parental			BCSCs						Control CM			BCSC CM
BT474	37.1	34.3	36.3	14.3	12.8	15.8			BT474	37.5	38.2	40.3	17.5	18.4	16.3
SUM159	0.688	0.576	0.623	0.158	0.213	0.176			SUM159	0.484	0.513	0.523	0.188	0.209	0.18
j
	Control CM				BCSCs CM
MCF-7	1.6285	1.7685	1.8405	1.7305	1.6365	1.6615	1.7025	1.6455
T47D	1.006	0.987	1.04	1.008	1.072	1.036	1.053	1.1

## Sheet: Extended Data Fig. 2
Extended Data Fig. 2
c				e
ALDH- CM	ALDH+ CM			MCF-7			T47D
126.532	239.154			Control	DKK1		Control	DKK1
134.517	203.908			0.766	0.343		5.57	3.87
133.14	240.531			0.747	0.254		5.6	4.15
134.242	205.009			0.708	0.277		5.53	3.85
f									h
	Control			DKK1						Control CM			BCSC CM			shDKK1-1 BCSC CM			shDKK1-2 BCSC CM
MCF-7	36.3	46.9	39.6	27.5	22.4	19.8			MCF-7	0.842	0.789	0.684	0.192	0.169	0.189	0.64	0.538	0.531	0.569	0.524	0.492
T47D	90.2	82.6	93.8	51.2	39.6	46.2			T47D	6.15	5.66	5.43	2.05	1.79	1.81	4.3	3.85	3.78	2.98	2.83	2.93
i												j
	Control CM			BCSC CM			BCSC CM+WAY						Control CM			BCSCs CM			BCSCs CM+WAY
MCF-7	0.875	0.898	1.13	0.223	0.249	0.388	0.685	0.737	0.791			MCF-7	57.8	49.6	55.4	34.3	26.7	28.9	48.9	53.3	47.9
T47D	5.8	5.72	5.4	1.66	1.4	1.46	2.55	3.2	3.18			T47D	76.6	73.4	80.5	43.2	41.1	44.1	69.9	70.9	75.4

## Sheet: Extended Data Fig. 3
Extended Data Fig. 3
b					e
Parental	BCSCs					MDA-MB-231			SUM159
0.3715	3.299	x1010			Migration	1.01007	1.08725	0.902685	1.15436	1.17114	1.08725
0.449	3.415				Invasion	0.855337	1.04494	1.09972	1.23034	1.38624	1.07022
0.7489	2.603
0.5618	2.846
0.7685	5.215
									i
g									Control	shdkk1
	4T1			4T07					1.06	1.69
Migration	0.875	1.16667	0.958333	17.75	15.75	18.875			0.958	1.68
Invasion	1.36765	0.882353	0.75	5.91176	7.14706	6.44118			0.913	1.62
j
	shCONT			shDKK1
Migration	1.02381	0.935897	1.04029	1.07509	0.979853	1.05128
Invasion	1.03285	0.910644	1.05651	1.09593	1.15506	1.0092
l
Days	shCONT										shDKK1
5	124.247	77.0974	105.461	87.9256	78.4202	117.755	117.311	122.754	100.212	97.1819	127.715	107.928	126.608	121.139	118.169	102.06	135.651	106.942	74.44	156.769
8	109.119	114.154	105.996	109.692	156.911	106.177	140.878	151.656	124.585	188.375	176.647	161.978	146.756	143.155	140.025	149.234	205.933	136.527	164.349	197.67
11	174.31	195.57	197.931	373.364	250.052	348.859	422.182	329.163	277.141	231.102	265.961	598.841	426.285	280.551	209.47	375.247	478.866	348.295	314.573	252.17
14	694.458	676.163	653.219	442.786	586.92	499.827	834.726	629.188	673.919	572.725	630.327	753.917	1230.01	809.123	400.803	745.791	714.507	718.815	790.735	526.977
17	975.331	564.573	719.218	847.856	1165.73	1161.03	667.299	862.882	1001.75	899.756	1332.57	895.441	854.969	846.835	1213.06	1055.71	1499.08	1348.8	793.473	1257.87
20	1589.56	1525.07	1875.61	1674.8	1835.04	1314.1	713.89	1287.8	1887.24	1306.22	1191.86	1147.32	1643.45	1366.13	2497.07	1754.5	1961.96	1491.03	2330.97	1540.09
m				n				o
shCONT	shDKK1			shCONT	shDKK1			shCONT	shDKK1
54.3974	56.3518			24	38			23.05	9.068	x106
42.9967	40.7166			31	29			11.89	4.532
47.8827	50.8143			18	16			21.34	12.07
45.9283	49.1857			17	22			15.8	20.53
42.0195	46.2541			22	23			6.872	18.14
q
	shCONT										shDKK1
KLF4	20.1835	22.0184	11.6208	26.6055	9.48012	17.1254	8.8685	19.8777	23.2416	22.3242	37.6147	43.7309	33.3333	26.2997	34.2508	40.367	35.7798	32.1101	24.7706	41.5902
LIN28	5.8104	4.89297	7.33945	9.48012	6.72783	5.50459	13.7615	8.25688	6.42202	4.89297	12.5382	19.5719	10.3976	8.56269	19.8777	16.5138	15.5963	23.5474	10.7034	14.6789
NANOG	8.8685	5.19878	6.72783	5.8104	9.78593	5.50459	4.58716	8.56269	5.50459	7.95107	25.0765	19.2661	17.1254	29.6636	21.7125	21.1009	25.6881	27.2171	17.737	19.5719
OCT3/4	2.75229	3.66973	4.89297	2.14067	3.66973	5.19878	2.44648	3.36391	4.28135	3.97553	21.4067	19.8777	13.1499	27.2171	19.8777	16.5138	11.9266	18.6544	22.63	17.4312
r
	shCONT										shDKK1
CCND1	4.28135	10.7034	5.50459	9.78593	14.0673	7.33945	17.4312	8.56269	6.72783	8.25688	3.0581	1.83486	4.28135	2.44648	3.66973	5.8104	3.66973	2.14067	3.36391	2.75229
CDK4	10.0917	17.4312	16.5138	8.56269	9.78593	13.7615	12.5382	11.6208	9.48012	14.6789	3.97553	5.50459	6.42202	2.44648	3.36391	2.14067	3.36391	4.58716	3.97553	5.19878
s
shCONT	shDKK1
3.97553	4.58716
2.14067	4.28135
5.50459	3.36391
3.36391	6.42202
2.44648	3.97553
4.58716	2.14067
3.97553	1.83486
6.42202	2.75229
2.75229	2.14067
2.14067	3.0581
2.44648	2.14067

[truncated: 5 more sheets: Extended Data Fig. 4, Extended Data Fig. 5, Extended Data Fig. 6, Extended Data Fig. 7, Extended Data Fig. 8]
